# Supplementary material for: Evaluation of an Imine-Linked Polymer Organic Framework for Storage and Release of H2S and NO
Source: Materials (Basel). 2023 Feb 16;16(4):1655. doi: 10.3390/ma16041655 (PMC9967787; doi:10.3390/ma16041655)
Supplement: Supplementary file 1 [file materials-16-01655-s001.zip]

Archive with 1 entries (1 files):
- materials-2170381-supplementary.pdf
